# Supplementary material for: Nuclear receptor 4A1 (NR4A1) silencing protects hepatocyte against hypoxia-reperfusion injury in vitro by activating liver kinase B1 (LKB1)/AMP-activated protein kinase (AMPK) signaling
Source: Bioengineered. 2022 Mar 21;13(4):8349–59. doi: 10.1080/21655979.2022.2053804 (PMC9161842; doi:10.1080/21655979.2022.2053804)
Supplement: Supplemental Material [file KBIE_A_2053804_SM3009.zip]

Archive with 58 entries (58 files):
- Fig1A_GAPDH.tif
- Fig1A_NR4A1.tif
- Fig1C_ACC.tif
- Fig1C_AMPK.tif
- Fig1C_GAPDH.tif
- Fig1C_GAPDH_1.tif
- Fig1C_LKB1.tif
- Fig1C_p_ACC.tif
- Fig1C_p_AMPK.tif
- Fig1C_p_LKB1.tif
- fig1_revised.tif
- Fig2A_GAPDH.tif
- Fig2A_NR4A1.tif
- Fig2C_ACC.tif
- Fig2C_AMPK.tif
- Fig2C_GAPDH.tif
- Fig2C_LKB1.tif
- Fig2C_p_ACC.tif
- Fig2C_p_AMPK.tif
- Fig2C_p_LKB1.tif
- Fig2D_GAPDH.tif
- Fig2D_NR4A1.tif
- Fig2F_ACC.tif
- Fig2F_AMPK.tif
- Fig2F_GAPDH.tif
- Fig2F_GAPDH_1.tif
- Fig2F_LKB1.tif
- Fig2F_p_ACC.tif
- Fig2F_p_AMPK.tif
- Fig2F_p_LKB1.tif
- fig2_revised.tif
- Fig3B_Control.tif
- Fig3B_HR.tif
- Fig3B_HR_siRNA_NC.tif
- Fig3B_HR_siRNA_NR4A1.tif
- Fig3B_HR_siRNA_NR4A1_radicicol.tif
- fig3_revised.tif
- Fig4A_Control.fcs
- Fig4A_HR.fcs
- Fig4A_HR_siRNA_NC.fcs
- Fig4A_HR_siRNA_NR4A1.fcs
- Fig4A_HR_siRNA_NR4A1_radicicol.fcs
- Fig4C_Bax.tif
- Fig4C_Bcl_2.tif
- Fig4C_caspase3.tif
- Fig4C_cleaved caspase3.tif
- Fig4C_cleaved PARP.tif
- Fig4C_GAPDH.tif
- Fig4C_PARP.tif
- fig4_revised.tif
- Fig5_ATG5.tif
- Fig5_ATG7.tif
- Fig5_Beclin1.tif
- Fig5_GAPDH.tif
- Fig5_GAPDH_1.tif
- Fig5_GAPDH_2.tif
- Fig5_p62.tif
- fig5_revised.tif
